# Supplementary material for: Effects of light spectra and 15N pulses on growth, leaf morphology, physiology, and internal nitrogen cycling in Quercus variabilis Blume seedlings
Source: PLoS One. 2021 Jul 15;16(7):e0243954. doi: 10.1371/journal.pone.0243954 (PMC8282041; doi:10.1371/journal.pone.0243954)
Supplement: S1 Raw data — (XLSX) [file pone.0243954.s001.xlsx]

## Sheet: Morphology
Light	Fert	Replciate	LA	SLA	GI	Height	RCD
Blue	CK	1	100.233	400.932	86.58	21.17	0.353
Blue	CK	2	103.773	426.463	82.94	14.21	0.367
Blue	CK	3	104.194	385.905	91.43	16.92	0.391
Blue	N	1	134.082	509.171	83.46	21.43	0.445
Blue	N	2	101.837	492.758	84.59	18.27	0.401
Blue	N	3	68.245	426.53	95.77	17.68	0.392
Green	CK	1	80.926	385.363	91.56	16.42	0.368
Green	CK	2	77.46	393.863	95.27	13.96	0.354
Green	CK	3	91.694	398.669	85.95	14.93	0.352
Green	N	1	115.407	372.28	85.82	15.52	0.48
Green	N	2	113.3	381.912	88.01	20.7	0.385
Green	N	3	93.939	440.341	85.64	17.85	0.383
Red	CK	1	124.281	525.131	82.75	24.23	0.381
Red	CK	2	83.759	456.869	99.63	14.73	0.397
Red	CK	3	62.727	522.726	118.48	18.25	0.316
Red	N	1	57.704	524.581	99.42	17.31	0.356
Red	N	2	112.147	473.859	86.86	13.35	0.331
Red	N	3	93.728	573.843	109.12	19.45	0.365

## Sheet: Chlorophyl and Caronoid
Light	Fert	Replciate	Chl-a	Chl-b	Caro
Blue	CK	1	1.95	1.2	0.173
Blue	CK	2	1.616	1.281	0.312
Blue	CK	3	2.316	1.229	0.309
Blue	N	1	2.599	1.025	0.199
Blue	N	2	2.645	1.454	0.326
Blue	N	3	2.365	1.268	0.228
Green	CK	1	0.475	0.389	0.27
Green	CK	2	1.529	0.818	0.198
Green	CK	3	1.697	0.906	0.219
Green	N	1	2.152	1.131	0.292
Green	N	2	2.352	1.429	0.052
Green	N	3	1.627	0.964	0.183
Red	CK	1	0.57	0.342	0.084
Red	CK	2	1.393	0.884	0.145
Red	CK	3	0.382	0.232	0.163
Red	N	1	1.602	0.822	0.196
Red	N	2	1.516	0.787	0.302
Red	N	3	1.696	0.983	0.065

## Sheet: Protein and GS activity
Light	Fert	Replciate	Protein	GS
Blue	CK	1	0.426	4.554
Blue	CK	2	0.474	2.94
Blue	CK	3	0.469	3.178
Blue	N	1	0.424	3.813
Blue	N	2	0.438	4.847
Blue	N	3	0.416	5.944
Green	CK	1	0.422	1.65
Green	CK	2	0.404	2.239
Green	CK	3	0.395	2.675
Green	N	1	0.415	2.868
Green	N	2	0.412	3.239
Green	N	3	0.393	2.345
Red	CK	1	0.42	1.569
Red	CK	2	0.406	1.594
Red	CK	3	0.403	2.197
Red	N	1	0.412	1.892
Red	N	2	0.421	2.21
Red	N	3	0.384	2.032

## Sheet: Biomass
Light	Fert	Replciate	Shoot	Root	Acorn
Blue	CK	1	1.59	5.14	1.138
Blue	CK	2	1.48	4.725	1.013
Blue	CK	3	1.99	6.593	1.203
Blue	N	1	2.77	4.548	1.258
Blue	N	2	1.887	4.473	1.338
Blue	N	3	2.18	4.393	1.205
Green	CK	1	1.273	7.413	1.45
Green	CK	2	1.137	6.985	1.4
Green	CK	3	1.04	6.235	1.288
Green	N	1	2.313	5.655	1.383
Green	N	2	1.433	5.183	1.438
Green	N	3	1.613	5.933	1.318
Red	CK	1	2.03	5.225	1.23
Red	CK	2	1.903	4.893	1.273
Red	CK	3	1.42	6.013	1.31
Red	N	1	2.373	3.365	1.348
Red	N	2	3.14	4.688	1.593
Red	N	3	2.147	4.74	1.288

## Sheet: N concentration
Light	Fert	Replciate	Shoot	Root	Acorn
Blue	CK	1	3.718	1.863	2.212
Blue	CK	2	3.169	3.369	2.199
Blue	CK	3	3.359	2.405	2.002
Blue	N	1	3.593	3.671	1.836
Blue	N	2	3.92	3.587	1.818
Blue	N	3	4.381	3.154	1.884
Green	CK	1	4.007	2.318	1.997
Green	CK	2	3.191	2.717	2.701
Green	CK	3	3.556	1.88	3.41
Green	N	1	4.818	2.847	2.211
Green	N	2	4.983	2.663	1.748
Green	N	3	4.079	2.612	1.739
Red	CK	1	3.148	1.918	2.36
Red	CK	2	3.334	2.135	1.854
Red	CK	3	2.23	1.671	2.266
Red	N	1	3.33	1.751	2.01
Red	N	2	3.599	1.931	1.53
Red	N	3	3.951	2.247	1.601

## Sheet: NDFP
Light	Replciate	Shoot	Root	Acorn
Blue	1	31.962	77.333	0.791
Blue	2	18.211	71.577	1.125
Blue	3	22.773	74.465	0.693
Green	1	22.835	66.777	0.352
Green	2	16.006	64.723	0.604
Green	3	12.258	71.421	0.322
Red	1	12.482	20.276	2.578
Red	2	22.365	33.194	1.897
Red	3	15.345	37.782	1.067

## Sheet: NDFR
Light	Replciate	Shoot	Root	Acorn
Blue	1	67.565	89.605	22.297
Blue	2	55.746	88.852	23.19
Blue	3	72.733	64.074	22.009
Green	1	88.621	94.221	30.215
Green	2	55.417	73.287	24.523
Green	3	53.55	83.536	22.589
Red	1	66.55	38.645	24.507
Red	2	90.644	57.321	22.468
Red	3	69.47	68.726	19.546
